# Supplementary material for: Rapid on-line detection and grading of wooden breast myopathy in chicken fillets by near-infrared spectroscopy
Source: PLoS One. 2017 Mar 9;12(3):e0173384. doi: 10.1371/journal.pone.0173384 (PMC5344484; doi:10.1371/journal.pone.0173384)
Supplement: S1 File — (XLSX) [file pone.0173384.s001.xlsx]

## Sheet: Ark1
Data for calibration recorded day 1, 2 and 3
															Wavelength (nm)
Sample number	Samling time	class	pH	Fat%	Protein%	Water%	L*	a*	b*	760	781	802	823	844	864	885	9905	926	947	968	989	1010	1031	1052
1	day 1&2	normal	5.71				61.8833	2.87	4.36333	-0.61645	-0.813985	-0.958043	-0.99774	-0.919227	-0.846807	-0.719678	-0.537042	-0.252991	0.472898	1.39631	1.67158	1.48242	1.04717	0.591583
2	day 1&2	normal	5.76	1.89	24.7671	73.3429	52.6767	5.83333	4.40667	-0.55607	-0.809239	-0.977617	-1.01509	-0.932173	-0.853252	-0.711189	-0.525546	-0.243956	0.475293	1.40824	1.68995	1.48185	1.02889	0.539907
3	day 1&2	normal	5.79				56.3467	2.01667	4.14667	-0.636843	-0.82175	-0.950149	-0.992143	-0.917292	-0.842691	-0.717122	-0.533715	-0.256427	0.4553	1.3803	1.66758	1.48687	1.06646	0.611617
4	day 1&2	normal	5.93				53.83	3.35333	5.43667	-0.613077	-0.812818	-0.954784	-0.995027	-0.920405	-0.850068	-0.720699	-0.535369	-0.258883	0.458817	1.38546	1.67051	1.49127	1.05629	0.598787
5	day 1&2	normal	5.92				52.2667	3.84333	2.84	-0.632681	-0.824412	-0.960796	-0.996243	-0.917706	-0.841901	-0.710079	-0.524238	-0.24776	0.456248	1.38505	1.67344	1.49063	1.05094	0.599502
6	day 1&2	normal	5.69				59.5367	1.49667	5.98667	-0.586242	-0.795303	-0.942412	-0.994764	-0.929777	-0.861181	-0.737105	-0.544663	-0.265413	0.448361	1.3769	1.67624	1.49757	1.05874	0.599042
7	day 1&2	normal	5.84				54.4733	2.53667	5.22333	-0.607591	-0.813848	-0.95331	-0.995276	-0.923308	-0.851798	-0.726252	-0.535668	-0.254423	0.460513	1.38783	1.67188	1.48069	1.06183	0.598735
8	day 1&2	normal	5.8				52.36	4.48333	5.45	-0.518856	-0.787276	-0.957486	-1.00925	-0.94093	-0.871429	-0.741127	-0.54297	-0.254171	0.463405	1.4048	1.68768	1.49108	1.03284	0.543685
9	day 1&2	normal	5.89				54.3967	4.70667	5.86	-0.599228	-0.81399	-0.961725	-1.00101	-0.916151	-0.83876	-0.716959	-0.535855	-0.247484	0.487111	1.42943	1.69719	1.47807	1.01005	0.529325
10	day 1&2	normal	6.02				53.38	0.0333333	4.47	-0.648197	-0.839158	-0.962684	-1.00138	-0.920037	-0.841876	-0.710085	-0.509375	-0.232966	0.453238	1.35768	1.65455	1.49129	1.08059	0.628399
11	day 1&2	normal	5.94				59.9267	2.39	7.75	-0.679993	-0.830088	-0.951278	-0.985059	-0.904664	-0.827218	-0.703798	-0.525082	-0.246003	0.466648	1.39869	1.68619	1.48487	1.04255	0.57423
12	day 1&2	normal	5.86	2.5	23.0415	74.4585	58.64	2.51	5.98333	-0.643642	-0.816716	-0.948224	-0.986154	-0.910658	-0.840389	-0.715572	-0.535801	-0.256336	0.450598	1.38271	1.6823	1.50137	1.05087	0.585633
13	day 1&2	normal	6.02				57.94	4.20667	6.83333	-0.615072	-0.814871	-0.960149	-0.996119	-0.915816	-0.837634	-0.70948	-0.532364	-0.249926	0.472446	1.41307	1.69775	1.4892	1.02293	0.536041
14	day 1&2	normal	6.24				52.64	2.77333	5.11	-0.638126	-0.826357	-0.956159	-0.991763	-0.914477	-0.839005	-0.712825	-0.524572	-0.243409	0.459512	1.3896	1.68211	1.49346	1.04745	0.57456
15	day 1&2	normal	5.93				53.9533	1.93667	6.63333	-0.646103	-0.83056	-0.959946	-0.993399	-0.914954	-0.839438	-0.710323	-0.520653	-0.241958	0.454275	1.37362	1.67096	1.49172	1.06654	0.60022
16	day 1&2	normal	6.12				52.23	2.88	3.64	-0.631095	-0.833714	-0.972463	-1.00511	-0.923028	-0.842804	-0.706492	-0.511042	-0.2278	0.463556	1.3728	1.66172	1.49123	1.06309	0.60115
17	day 1&2	normal	5.95	2.24	23.3316	74.4284	51.8733	4.86	3.91667	-0.594863	-0.812971	-0.962162	-1.0016	-0.925142	-0.848465	-0.716162	-0.526542	-0.24922	0.456717	1.39149	1.68748	1.49125	1.04538	0.564802
18	day 1&2	normal	5.99				57.7133	2.39333	3.58667	-0.614967	-0.813894	-0.956096	-0.993282	-0.917964	-0.84336	-0.715318	-0.532761	-0.257604	0.454222	1.39142	1.68765	1.49113	1.05027	0.570551
19	day 1&2	normal	5.93				52.2767	4.95	4.41667	-0.589971	-0.810923	-0.963228	-1.00537	-0.927679	-0.851109	-0.718415	-0.523903	-0.243745	0.465582	1.39915	1.68138	1.49137	1.04345	0.553413
20	day 1&2	normal	6.13	2.04	22.7137	75.2463	53.97	2.21333	6.83	-0.677624	-0.841012	-0.963562	-0.98948	-0.905876	-0.824292	-0.695856	-0.516917	-0.236654	0.469024	1.39429	1.67776	1.48759	1.04594	0.576668
21	day 1&2	normal	5.59	2.67	22.7208	74.6092	62.7833	2.99333	8.36333	-0.564504	-0.773219	-0.926368	-0.98445	-0.917217	-0.856087	-0.740071	-0.566006	-0.286856	0.445991	1.42429	1.71905	1.50494	1.01333	0.507191
22	day 1&2	normal	6.23	2.27	22.2583	75.4717	53.0233	3.22667	6.05333	-0.62564	-0.830456	-0.970153	-1.00429	-0.922058	-0.838376	-0.707301	-0.516585	-0.231273	0.46953	1.38497	1.67581	1.4861	1.05133	0.578402
23	day 1&2	normal	6.21				50.63	2.85	1.72	-0.593464	-0.82262	-0.971028	-1.01146	-0.934682	-0.857024	-0.718394	-0.513317	-0.229221	0.455623	1.36055	1.65759	1.49154	1.0801	0.605812
24	day 1&2	normal	6				59.6133	1.62333	9.02333	-0.66833	-0.82392	-0.950514	-0.985996	-0.900415	-0.823679	-0.70092	-0.534901	-0.256648	0.4682	1.41183	1.69738	1.48518	1.0305	0.552226
25	day 1&2	normal	5.85				57.1833	2.02333	6.96333	-0.60497	-0.804278	-0.947272	-0.991912	-0.916012	-0.845212	-0.722194	-0.542062	-0.263758	0.460398	1.41012	1.69774	1.49021	1.03146	0.547737
26	day 1&2	normal	5.93	1.61	24.1219	74.2681	53.05	2.57667	6.48333	-0.560561	-0.799936	-0.955112	-1.00381	-0.938174	-0.865974	-0.733974	-0.531041	-0.251354	0.446448	1.37459	1.67577	1.49774	1.06544	0.579948
27	day 1&2	normal	5.99	1.96	22.7244	75.3156	53.74	3.82667	3.83	-0.647214	-0.834844	-0.970085	-0.999747	-0.91656	-0.833773	-0.699781	-0.513812	-0.237489	0.463003	1.38343	1.66904	1.48836	1.05779	0.591688
28	day 1&2	normal	5.86	2.11	23.1596	74.7304	53.1967	3.32333	5.00667	-0.607163	-0.815227	-0.960155	-0.998898	-0.924553	-0.847477	-0.718311	-0.526566	-0.24651	0.45944	1.39491	1.67338	1.49412	1.04957	0.573426
29	day 1&2	normal	6.09				55.5367	2.56	8.12333	-0.63084	-0.815173	-0.953754	-0.990435	-0.912131	-0.836563	-0.712944	-0.536863	-0.254262	0.468573	1.4073	1.69576	1.48508	1.03249	0.553772
30	day 1&2	normal	5.86				56.0067	7.78667	9.75	-0.653455	-0.816974	-0.942639	-0.9803	-0.902201	-0.828765	-0.710006	-0.541164	-0.260019	0.466322	1.42093	1.70518	1.4896	1.0225	0.530979
31	day 1&2	normal	5.88	1.44	23.578	74.982	58.38	3.11667	9.15	-0.612881	-0.799704	-0.93536	-0.982526	-0.911608	-0.842448	-0.728629	-0.552059	-0.276712	0.446563	1.40863	1.69898	1.49419	1.04042	0.553148
32	day 1&2	normal	5.83				52.45	2.16	1.93333	-0.58514	-0.811509	-0.96353	-1.01194	-0.939566	-0.860144	-0.723307	-0.517602	-0.23776	0.450097	1.36045	1.65706	1.49793	1.08084	0.604125
33	day 1&2	normal	6				55.05	2.44333	5.56333	-0.642623	-0.824953	-0.956761	-0.993778	-0.915133	-0.837235	-0.707112	-0.524178	-0.248025	0.453732	1.38936	1.67825	1.49266	1.05246	0.583332
34	day 1&2	normal	5.78	1.49	23.887	74.623	61.5767	2.45333	3.67333	-0.592445	-0.793625	-0.940143	-0.988715	-0.918056	-0.847357	-0.727821	-0.549437	-0.276572	0.443902	1.4017	1.70312	1.49937	1.03825	0.547825
35	day 1&2	normal	6.02				48.6833	2.46333	2.50667	-0.547562	-0.803733	-0.961354	-1.01064	-0.942173	-0.867927	-0.731332	-0.521627	-0.239981	0.450048	1.37495	1.67734	1.50231	1.0604	0.561288
36	day 1&2	normal	6.01				53.4833	4.81	5.46	-0.515062	-0.78718	-0.959633	-1.01116	-0.938193	-0.863546	-0.733304	-0.536894	-0.253456	0.462729	1.41646	1.70826	1.49543	1.0139	0.501653
37	day 1&2	normal	5.95				54.79	1.47	5.89333	-0.552434	-0.796698	-0.955682	-1.00642	-0.936652	-0.865909	-0.733886	-0.532619	-0.251925	0.4531	1.38727	1.6806	1.49818	1.05263	0.560443
38	day 1&2	normal	6.15				50.5667	3.29	5.71333	-0.629039	-0.827389	-0.966157	-1.002	-0.920948	-0.842984	-0.708311	-0.513798	-0.232421	0.461413	1.38613	1.67755	1.48998	1.04846	0.579511
39	day 1&2	normal	5.91				59.8067	2.28667	7.91333	-0.548661	-0.79238	-0.953549	-1.00346	-0.933517	-0.864341	-0.73116	-0.533301	-0.250861	0.463711	1.41687	1.70176	1.495	1.01624	0.517645
40	day 1&2	normal	6.01				55.4767	2.90667	6.19667	-0.618176	-0.817272	-0.956921	-0.995897	-0.917105	-0.842561	-0.713368	-0.528209	-0.246973	0.468886	1.40897	1.6898	1.48999	1.02976	0.549076
41	day 1&2	normal	6.15				50.4033	4.07	5.38	-0.497583	-0.788008	-0.960297	-1.01724	-0.95084	-0.87909	-0.744382	-0.529636	-0.239781	0.455966	1.39411	1.69074	1.49757	1.03168	0.536797
42	day 1&2	normal	5.95				59.1167	2.23	3.49	-0.448896	-0.753748	-0.941171	-1.01065	-0.955037	-0.891005	-0.765272	-0.558877	-0.272908	0.439332	1.39869	1.70065	1.50402	1.03397	0.520899
43	day 1&2	normal	5.9				53.5633	6.09	5.01333	-0.607989	-0.816546	-0.966817	-1.00212	-0.919768	-0.83764	-0.702647	-0.520338	-0.240728	0.471317	1.42268	1.70809	1.48197	1.01356	0.516978
44	day 1&2	normal	6.17				48.71	4.53667	3.08333	-0.599981	-0.826941	-0.975646	-1.01216	-0.931495	-0.845959	-0.709679	-0.507465	-0.227233	0.46439	1.38103	1.6739	1.48985	1.0534	0.573998
45	day 1&2	normal	5.83				56.9867	2.92333	5.82	-0.577757	-0.801797	-0.95565	-1.00069	-0.925377	-0.850077	-0.722325	-0.538884	-0.256795	0.470286	1.40441	1.69765	1.4942	1.0285	0.534311
46	day 1&2	normal	5.88				57.15	3.35	6.9	-0.603657	-0.808603	-0.957613	-1.00136	-0.9258	-0.851703	-0.716998	-0.526259	-0.23466	0.475293	1.41087	1.69633	1.48553	1.02208	0.536549
47	day 1&2	normal	6.09				56.3633	1.44	9.51333	-0.680783	-0.83343	-0.952654	-0.985077	-0.901648	-0.823377	-0.701125	-0.525834	-0.248108	0.470283	1.40086	1.68684	1.48887	1.03632	0.568867
48	day 1&2	normal	5.99	3.2	22.1747	74.6253	57.2633	2.68667	7.44333	-0.656464	-0.816164	-0.942639	-0.979563	-0.904194	-0.833356	-0.711955	-0.539142	-0.25586	0.464312	1.41625	1.69979	1.48971	1.02792	0.541346
49	day 1&2	normal	6.12	2.14	22.8933	74.9667	54.2533	1.93667	6.17	-0.661332	-0.83482	-0.964715	-0.995748	-0.913988	-0.833804	-0.703624	-0.515435	-0.235965	0.4636	1.37586	1.6664	1.4894	1.06499	0.599176
50	day 1&2	normal	5.94	2.39	22.5413	75.0687	55.37	4.94333	5.09333	-0.5989	-0.797931	-0.941796	-0.988056	-0.910397	-0.843986	-0.725274	-0.548143	-0.267034	0.459721	1.42683	1.71371	1.4895	1.01742	0.514342
51	day 1&2	normal	6.01	2.55	23.3753	74.0747	52.0533	2.02	7.20333	-0.54923	-0.781321	-0.93702	-0.992176	-0.931156	-0.867425	-0.745567	-0.554179	-0.26932	0.449874	1.40019	1.69745	1.50043	1.04207	0.537384
52	day 1&2	normal	5.94	3.12	22.4298	74.4502	59.2933	3.56667	7.75	-0.575619	-0.78997	-0.947395	-0.996607	-0.920691	-0.849287	-0.725341	-0.543145	-0.260094	0.469708	1.43489	1.71501	1.489	1.00832	0.491218
53	day 1&2	normal	5.98	2.56	22.4971	74.9429	54.94	2.77667	6.40667	-0.659363	-0.819559	-0.945922	-0.981802	-0.902828	-0.83105	-0.70723	-0.536763	-0.25577	0.463972	1.41145	1.70261	1.48723	1.02906	0.545961
54	day 1&2	normal	6.11	2	22.5638	75.4362	54.7267	1.29	4.62333	-0.666338	-0.829149	-0.951634	-0.986618	-0.908046	-0.831037	-0.705392	-0.526739	-0.25029	0.461023	1.39251	1.68034	1.48913	1.05232	0.579926
55	day 1&2	normal	6.03	2.6	22.9206	74.4794	52.1133	5.86667	5.97333	-0.609684	-0.816489	-0.96652	-1.00385	-0.92149	-0.842303	-0.708773	-0.521272	-0.240054	0.469886	1.4017	1.68965	1.49379	1.02904	0.546373
56	day 1&2	normal	6.12	2.79	24.2634	72.9466	50.2533	3.78667	2.3	-0.617987	-0.818666	-0.96433	-1.00401	-0.926694	-0.849934	-0.711486	-0.517002	-0.235582	0.455763	1.37507	1.67311	1.49196	1.06451	0.585276
57	day 1&2	normal	6.03	1.57	23.3234	75.1066	50.1133	5.54333	4.23667	-0.497458	-0.795159	-0.976696	-1.02957	-0.951424	-0.870566	-0.729323	-0.522252	-0.233396	0.472709	1.39919	1.68282	1.49116	1.03549	0.524474
58	day 1&2	normal	6.1				57.0167	1.95333	7.66	-0.643216	-0.828121	-0.958971	-0.99588	-0.913926	-0.836528	-0.709051	-0.522255	-0.241353	0.465291	1.39177	1.6789	1.489	1.04841	0.575927
59	day 1&2	normal	6.12				49.49	2.05	6.52	-0.618114	-0.830504	-0.967864	-1.00764	-0.929651	-0.847453	-0.713673	-0.508518	-0.226054	0.466934	1.37694	1.66153	1.48825	1.06665	0.589174
60	day 1&2	normal	5.88	2.36	22.9703	74.6697	54.2633	2.93667	7.89667	-0.615221	-0.808396	-0.950761	-0.993331	-0.919375	-0.847582	-0.721686	-0.534649	-0.254271	0.460216	1.39907	1.6844	1.49189	1.04424	0.565464
61	day 1&2	normal	5.84	1.67	23.7218	74.6081	56.56	1.89	7.36667	-0.6099	-0.811049	-0.956951	-0.998103	-0.921797	-0.847979	-0.718413	-0.530697	-0.249496	0.462837	1.39309	1.68092	1.49219	1.05013	0.565218
62	day 1&2	normal	5.97	1.96	23.7113	74.3287	58.21	0.726667	4.54333	-0.600464	-0.80423	-0.947742	-0.993451	-0.921816	-0.854649	-0.728098	-0.534077	-0.259398	0.445334	1.38817	1.68279	1.49675	1.05755	0.573341
63	day 1&2	normal	6.16	2.39	23.4495	74.1605	51.86	4.11	3.45667	-0.617647	-0.819052	-0.964163	-1.00121	-0.918615	-0.845785	-0.712145	-0.518797	-0.24127	0.464171	1.40338	1.67998	1.48764	1.04232	0.561187
64	day 1&2	normal	6.01	1.98	23.1479	74.8721	52.8733	4.64667	4.27	-0.612766	-0.818888	-0.963644	-1.0018	-0.919343	-0.840711	-0.710214	-0.524048	-0.247593	0.465125	1.40157	1.68813	1.48596	1.03746	0.560762
65	day 1&2	normal	6.2	2.3	23.2143	74.4857	49.9367	4.48333	5.68667	-0.579199	-0.805302	-0.957411	-1.00103	-0.929044	-0.854834	-0.72387	-0.530986	-0.248108	0.45987	1.406	1.6887	1.49086	1.03504	0.549319
66	day 1&2	normal	5.97				53.1667	1.64333	7.29667	-0.623729	-0.816353	-0.954218	-0.995079	-0.919014	-0.847115	-0.721345	-0.528455	-0.248326	0.457211	1.38724	1.67075	1.49387	1.05811	0.586443
67	day 1&2	normal	6.11				53.2767	2.10667	6.01333	-0.660341	-0.827089	-0.952169	-0.989104	-0.911936	-0.836939	-0.708125	-0.522277	-0.246494	0.459875	1.38801	1.68065	1.48937	1.0503	0.586262
68	day 1&2	normal	5.76				59.3633	1.15667	7.38	-0.60755	-0.795982	-0.940703	-0.989104	-0.92048	-0.854628	-0.732115	-0.545571	-0.261674	0.456564	1.38892	1.68374	1.50133	1.05342	0.563833
69	day 1&2	normal	5.95				54.6933	2.03667	5.00667	-0.638086	-0.832537	-0.971646	-1.0048	-0.921324	-0.84109	-0.70252	-0.508478	-0.227429	0.468935	1.37925	1.66981	1.49001	1.05514	0.58477
70	day 1&2	normal	5.99				48.5433	3.85667	1.91333	-0.500678	-0.779867	-0.960596	-1.01522	-0.944617	-0.874047	-0.739692	-0.538512	-0.256178	0.454221	1.39997	1.6922	1.49707	1.03926	0.526689
71	day 1&2	normal	5.97				58.1333	1.97667	7.07667	-0.603328	-0.810583	-0.963001	-1.00575	-0.922953	-0.847629	-0.714823	-0.527962	-0.246248	0.469942	1.39888	1.68027	1.48911	1.04108	0.563006
72	day 1&2	normal	6.17							-0.647656	-0.825334	-0.961987	-0.993666	-0.912617	-0.831812	-0.702858	-0.521659	-0.241431	0.468732	1.4079	1.68779	1.48563	1.03648	0.552479
73	day 1&2	normal	6.07	1.93	22.596	75.474	57.37	4.01333	8.58667	-0.598581	-0.812663	-0.960777	-1.00178	-0.925169	-0.848091	-0.716994	-0.531919	-0.251949	0.468004	1.39534	1.67962	1.48671	1.04568	0.572574
74	day 1&2	normal	5.89	1.89	23.9045	74.2055	58.72	5.33667	9.84667	-0.546841	-0.78323	-0.947045	-1.00137	-0.934248	-0.869272	-0.737318	-0.549056	-0.268626	0.457366	1.39823	1.68665	1.49494	1.04329	0.556535
75	day 1&2	normal	5.98	2.09	22.6949	75.2151	60.34	2.34667	7.64333	-0.630831	-0.821911	-0.96182	-0.998923	-0.9178	-0.843323	-0.712356	-0.52785	-0.246988	0.467985	1.38486	1.67044	1.4843	1.05542	0.598797
76	day 1&2	normal	5.87	1.33	23.6119	75.0581	61.3267	1.37333	8.98667	-0.568372	-0.781484	-0.93746	-0.992292	-0.931322	-0.868652	-0.745114	-0.560243	-0.278128	0.451854	1.38695	1.67473	1.48885	1.06062	0.600072
77	day 1&2	normal	5.82	1.58	23.1107	75.3093	61.3067	3.10667	11.0067	-0.59238	-0.790419	-0.94006	-0.986276	-0.918616	-0.852207	-0.732415	-0.556374	-0.277192	0.45184	1.40361	1.69136	1.49716	1.04103	0.560926
78	day 1&2	normal	5.87	1.69	24.09	74.22	59.8833	4.19	9	-0.474967	-0.763919	-0.947706	-1.01036	-0.951207	-0.884233	-0.755244	-0.554274	-0.270392	0.450906	1.39942	1.69805	1.49498	1.03297	0.535983
79	day 1&2	normal	6.01	1.69	22.779	75.531	58.0033	1.25	8.37667	-0.621948	-0.817512	-0.958403	-0.998327	-0.922604	-0.848516	-0.720403	-0.532224	-0.249266	0.465148	1.37653	1.65976	1.48715	1.06846	0.612163
80	day 1&2	normal	5.95	2.25	23.2621	74.4879	60.9833	2.85333	9.52667	-0.599011	-0.799793	-0.950777	-0.995377	-0.922488	-0.849909	-0.72661	-0.544034	-0.261592	0.460152	1.39951	1.68447	1.48906	1.04217	0.57423
81	day 1&2	normal	5.89	2.04	22.3729	75.5871	60.0833	4.1	9.51667	-0.628984	-0.81392	-0.952453	-0.991383	-0.914274	-0.841784	-0.715849	-0.541528	-0.257106	0.472069	1.40336	1.67837	1.48874	1.0378	0.57694
82	day 1&2	normal	6.24	2.4	23.9042	73.6958	53.4933	3.34	7.66	-0.465614	-0.771553	-0.957368	-1.01838	-0.957428	-0.889374	-0.756259	-0.547527	-0.259065	0.452361	1.38363	1.67931	1.49522	1.04411	0.567942
83	day 1&2	normal	5.75	2.88	24.2719	72.8481	58.3133	5.83333	9.17667	-0.549107	-0.791266	-0.961301	-1.00742	-0.933062	-0.860418	-0.725553	-0.540258	-0.252671	0.481413	1.42051	1.6994	1.48222	1.01692	0.520583
84	day 1&2	normal	6.04				60.4167	4.03667	8.80667	-0.60438	-0.809414	-0.957567	-0.997264	-0.916799	-0.841995	-0.717789	-0.542441	-0.254823	0.482146	1.41807	1.68984	1.4814	1.02671	0.544319
85	day 1&2	normal	5.75	2.69	23.3338	73.9762	63.5633	4.43667	10.5567	-0.592994	-0.792869	-0.945383	-0.991298	-0.918649	-0.849893	-0.728316	-0.554189	-0.269475	0.474114	1.42154	1.69503	1.48206	1.02852	0.541806
86	day 1&2	normal	5.93	1.55	22.2953	76.1547	58.6633	5.84333	12.12	-0.624766	-0.802456	-0.941018	-0.985205	-0.907937	-0.839931	-0.721638	-0.549769	-0.269542	0.470546	1.42738	1.7012	1.48491	1.01586	0.542367
87	day 1&2	normal	5.86				61.08	2.07	11.1333	-0.639528	-0.812112	-0.950162	-0.988639	-0.907627	-0.835973	-0.7158	-0.543096	-0.258058	0.473366	1.41478	1.68693	1.48434	1.03366	0.557918
88	day 1&2	normal	6.01	2.43	22.3769	75.1931	61.3167	2.19333	10.3633	-0.684976	-0.824753	-0.944809	-0.976721	-0.895134	-0.823503	-0.704997	-0.543984	-0.255949	0.48171	1.42208	1.69521	1.47665	1.0246	0.554581
89	day 1&2	normal	5.96	2.67	21.9904	75.3396	61.5233	3.54333	6.98667	-0.630231	-0.817075	-0.959077	-0.9968	-0.916066	-0.843515	-0.714739	-0.53289	-0.243943	0.481629	1.40603	1.67779	1.47858	1.03964	0.570666
90	day 1&2	normal	6.01	2.45	22.6057	74.9443	58.5067	3.6	6.4	-0.608287	-0.80452	-0.951005	-0.992732	-0.918253	-0.844348	-0.719654	-0.543332	-0.264971	0.461318	1.40163	1.69212	1.48917	1.0364	0.566471
91	day 1&2	normal	5.88	1.53	23.0383	75.4317	59.9433	4.80333	9.63	-0.606796	-0.808955	-0.955425	-0.99501	-0.918548	-0.845264	-0.716228	-0.538547	-0.261511	0.468072	1.40091	1.68743	1.48926	1.04205	0.558554
92	day 1&2	normal	5.9	1.3	24.2659	74.4341	58.0367	4.10333	7.33667	-0.591725	-0.812242	-0.963496	-1.00402	-0.926747	-0.850456	-0.719319	-0.529988	-0.249305	0.476114	1.4051	1.6742	1.4851	1.03873	0.56806
93	day 1&2	normal	6.08	1.64	24.056	74.304	57.41	4.01	8.34667	-0.56911	-0.806349	-0.964881	-1.00743	-0.932729	-0.853329	-0.721062	-0.531409	-0.249495	0.470117	1.40266	1.68439	1.48851	1.03132	0.558798
94	day 1&2	normal	5.97	1.98	23.1964	74.8236	58.11	3.73333	8.22667	-0.600408	-0.813109	-0.962431	-1.00421	-0.925815	-0.846455	-0.715499	-0.532529	-0.251895	0.463062	1.38673	1.67494	1.48695	1.05599	0.584686
95	day 1&2	normal	6.01				58.6467	1.46667	8.95	-0.663682	-0.828263	-0.952253	-0.987165	-0.9083	-0.832763	-0.707996	-0.532147	-0.257747	0.45669	1.38602	1.66787	1.48661	1.06202	0.611105
96	day 1&2	normal	6.17				58.2267	2.38333	8.40333	-0.641087	-0.821585	-0.955835	-0.99311	-0.914134	-0.835889	-0.711359	-0.532794	-0.252082	0.466904	1.39409	1.67143	1.49347	1.04934	0.582639
97	day 1&2	normal	6.08	1.99	21.7024	76.3076	57.7633	3.39	7.89667	-0.612738	-0.815531	-0.960011	-0.998688	-0.91713	-0.838877	-0.712107	-0.532387	-0.252872	0.471298	1.41388	1.68804	1.48526	1.02869	0.553159
98	day 1&2	normal	6.09	2.18	21.7878	76.0322	56.6167	2.41	8.69	-0.689324	-0.829418	-0.946909	-0.974624	-0.89401	-0.819155	-0.698653	-0.537601	-0.263797	0.466398	1.41311	1.69696	1.4845	1.02784	0.564678
99	day 1&2	normal	6	2.05	22.7654	75.1846	62.29	1.79	6.69667	-0.64112	-0.812292	-0.94369	-0.984149	-0.910414	-0.839413	-0.718284	-0.542398	-0.260381	0.46688	1.4061	1.69201	1.48556	1.03653	0.56507
100	day 1&2	normal	6.11	2.94	20.679	76.381	62.6433	4.79667	11.62	-0.672608	-0.819736	-0.943675	-0.976098	-0.896785	-0.823286	-0.70735	-0.54566	-0.257786	0.485356	1.43274	1.70519	1.47881	1.01091	0.529984
101	day 1&2	normal	5.89	2.51	23.4042	74.0858	53.2667	4.86	7.49333	-0.618414	-0.81142	-0.952951	-0.990027	-0.915878	-0.840602	-0.715118	-0.536346	-0.251443	0.471869	1.4157	1.70698	1.48129	1.02007	0.536293
102	day 1&2	normal	5.99	2.3	23.9938	73.7062	53.07	3.18667	11.5933	-0.645703	-0.829112	-0.956879	-0.990652	-0.91411	-0.838734	-0.711237	-0.524139	-0.24412	0.46197	1.38626	1.68129	1.48458	1.05232	0.588266
103	day 1&2	normal	6.12	3.15	22.2433	74.6067	60.1667	4.02333	8.62	-0.646492	-0.818059	-0.955275	-0.991168	-0.911336	-0.835448	-0.708622	-0.533217	-0.244739	0.485015	1.41182	1.69311	1.48221	1.02584	0.546362
104	day 1&2	normal	6.24	2.69	23.2684	74.0416	55.5333	5.56	9.33667	-0.645595	-0.834328	-0.963476	-0.996259	-0.913956	-0.832428	-0.700805	-0.51671	-0.23546	0.469076	1.40237	1.69204	1.48217	1.02959	0.563774
105	day 1&2	normal	6.12	2.13	23.5345	74.3355	57.2533	4.05667	8.56333	-0.635021	-0.821793	-0.961229	-0.994024	-0.911672	-0.835819	-0.708915	-0.532002	-0.245072	0.478442	1.41135	1.6868	1.4825	1.02933	0.55712
106	day 1&2	normal	6.05	1.46	23.8873	74.6527	58.15	2.6	6.39333	-0.622409	-0.816288	-0.959617	-0.99636	-0.921128	-0.844383	-0.71432	-0.530898	-0.248897	0.469272	1.3932	1.67897	1.48329	1.04796	0.581615
107	day 1&2	normal	6.11	1.29	23.5946	75.1154	58.6	2.28	9.09333	-0.536062	-0.78276	-0.948501	-1.00252	-0.935361	-0.86786	-0.744462	-0.548862	-0.261764	0.4657	1.41162	1.69225	1.49156	1.02559	0.54143
108	day 1&2	normal	6.03				49.3	3.31667	6.65667	-0.566067	-0.811058	-0.964796	-1.00919	-0.936245	-0.858559	-0.726103	-0.525825	-0.243957	0.45906	1.38704	1.67591	1.4864	1.04994	0.583448
109	day 1&2	normal	6.03				60.2767	2.46667	12.9467	-0.617282	-0.807593	-0.948802	-0.989285	-0.906301	-0.835063	-0.718111	-0.548762	-0.263922	0.48046	1.4302	1.70709	1.48256	1.00856	0.526247
110	day 1&2	normal	6.02	3.07	23.2775	73.6525	60.5833	2.38333	8.90333	-0.602735	-0.807395	-0.953385	-0.998325	-0.925095	-0.854585	-0.728267	-0.534006	-0.244989	0.470528	1.39691	1.6766	1.48784	1.0459	0.570993
111	day 1&2	normal	5.92				58.6467	1.00667	9.43667	-0.627964	-0.810016	-0.944045	-0.987156	-0.915092	-0.844326	-0.722264	-0.540001	-0.263093	0.448578	1.38683	1.68448	1.49624	1.05236	0.585473
112	day 1&2	normal	6.03	1.17	22.6908	76.1392	60.2933	0.0833333	9.78	-0.636289	-0.810979	-0.943657	-0.982696	-0.908012	-0.83763	-0.721032	-0.545175	-0.267458	0.456889	1.4007	1.68567	1.49645	1.04491	0.568304
113	day 1&2	normal	6.18	1.02	23.1579	75.8221	60.4333	2.57667	11.48	-0.5932	-0.797534	-0.942801	-0.990941	-0.916763	-0.845619	-0.728542	-0.549988	-0.268788	0.460659	1.41392	1.70371	1.49174	1.02449	0.53966
114	day 1&2	normal	5.86	1.23	24.2976	74.4724	57.8967	3.71667	11.0067	-0.533923	-0.776948	-0.943069	-1.00051	-0.930865	-0.866611	-0.746252	-0.556578	-0.280257	0.446298	1.39791	1.69523	1.49288	1.04402	0.558672
115	day 1&2	normal	6.21	1.91	23.2648	74.8252	60.6833	1.83667	9.93333	-0.611669	-0.801555	-0.946274	-0.988822	-0.914386	-0.843836	-0.723608	-0.546851	-0.262857	0.469121	1.41574	1.69477	1.49129	1.02824	0.540703
116	day 1&2	normal	6.2	1.15	23.0231	75.8269	56.6733	2.37	5.87667	-0.607835	-0.814419	-0.957617	-0.99906	-0.922253	-0.846054	-0.720026	-0.531503	-0.251122	0.463298	1.38988	1.67378	1.49353	1.05507	0.574332
117	day 1&2	normal	6	1.59	23.6277	74.7823	59.23	2.46667	10.43	-0.66393	-0.825764	-0.957369	-0.991926	-0.906798	-0.834237	-0.704316	-0.523708	-0.252285	0.461724	1.39142	1.67574	1.4879	1.04843	0.595127
118	day 1&2	normal	6.03				54.5767	1.47	1.00667	-0.705698	-0.859287	-0.97481	-0.997114	-0.908177	-0.823644	-0.683415	-0.493878	-0.22346	0.458746	1.35891	1.64814	1.48682	1.07867	0.638193
119	day 1&2	normal	6.01				61.39	1.02	4.45	-0.66672	-0.824486	-0.948495	-0.983085	-0.903844	-0.828326	-0.704755	-0.534334	-0.259301	0.456029	1.39289	1.68917	1.49224	1.04789	0.575134
120	day 1&2	normal	6.02	1.73	24.9818	73.2882	53.8767	2.32	3.01667	-0.650262	-0.838618	-0.969208	-1.00155	-0.920246	-0.837608	-0.700748	-0.506017	-0.232506	0.455747	1.36615	1.66526	1.48812	1.07137	0.61012
121	day 1&2	normal	6.06	2.18	23.8343	73.9857	54.1033	1.90333	3.01667	-0.651341	-0.832331	-0.96017	-0.995349	-0.917319	-0.841687	-0.711037	-0.517965	-0.240965	0.453239	1.36314	1.66113	1.48894	1.07517	0.626549
122	day 1&2	normal	6.18	1.74	20.5694	77.6906	62.7933	0.746667	8.33667	-0.669588	-0.820561	-0.948193	-0.980418	-0.896018	-0.824759	-0.704684	-0.538432	-0.259469	0.481055	1.42916	1.70434	1.48089	1.01124	0.535432
123	day 1&2	normal	5.94	1.68	24.3725	73.9475	57.72	1.49667	1.73	-0.672347	-0.833947	-0.958725	-0.989954	-0.907528	-0.830927	-0.701543	-0.518162	-0.250444	0.45045	1.37526	1.67417	1.48651	1.06504	0.61215
124	day 1&2	normal	6.18				49.4767	3.74333	1.89333	-0.562784	-0.812666	-0.970122	-1.01428	-0.940444	-0.86053	-0.722595	-0.514214	-0.237903	0.450769	1.37008	1.6697	1.49633	1.06774	0.580923
125	day 1&2	normal	6.03	2.97	23.2709	73.7591	51.75	4.45333	4.22667	-0.641436	-0.837696	-0.974063	-1.00396	-0.920161	-0.836795	-0.696132	-0.507739	-0.227205	0.468554	1.38407	1.67199	1.4882	1.05202	0.580344
126	day 1&2	normal	5.82	2.04	24.1101	73.8499	64.2833	1.94333	5.23667	-0.577078	-0.788057	-0.950812	-1.00402	-0.930822	-0.865544	-0.731681	-0.538275	-0.259628	0.454636	1.39587	1.67564	1.49246	1.04948	0.577828
127	day 1&2	normal	6.01	1.41	23.5936	74.9964	53.3267	2.56667	4.76333	-0.619591	-0.813828	-0.955792	-0.994939	-0.918755	-0.84956	-0.718465	-0.525802	-0.255392	0.450549	1.38108	1.67468	1.49546	1.06315	0.587204
128	day 1&2	normal	6.11	2.19	22.6247	75.1853	57.3933	1.99	9.46	-0.672541	-0.833067	-0.957102	-0.988782	-0.904356	-0.829412	-0.702736	-0.5207	-0.243324	0.466672	1.39467	1.68324	1.48567	1.04694	0.574823
129	day 1&2	normal	5.99	3.03	21.8604	75.1096	58.4867	2.42333	8.92667	-0.648064	-0.805767	-0.940361	-0.980066	-0.903375	-0.835136	-0.714659	-0.544946	-0.261308	0.465393	1.42377	1.70717	1.48985	1.01977	0.52773
130	day 1&2	normal	6.04	2.74	23.3671	73.8929	54.42	2.96	13.8667	-0.665136	-0.830899	-0.960731	-0.994897	-0.910089	-0.836817	-0.704125	-0.513549	-0.231587	0.473494	1.39634	1.67719	1.48537	1.04688	0.568553
131	day 1&2	normal	5.86	2.7	22.7805	74.5195	60.9167	2.18	13.82	-0.637578	-0.8053	-0.94565	-0.985047	-0.903757	-0.83391	-0.711134	-0.54366	-0.26302	0.475441	1.43186	1.71248	1.48485	1.00928	0.515134
132	day 1&2	normal	5.87	1.32	25.2433	73.4367	50.86	2.32333	8.9	-0.526556	-0.781068	-0.948858	-1.00618	-0.94326	-0.875002	-0.744464	-0.539492	-0.262496	0.439012	1.37899	1.68555	1.50155	1.06016	0.562118
133	day 1&2	normal	6.1	2.81	23.1361	74.0539	51.4633	4.72667	7.60667	-0.509976	-0.769912	-0.949428	-1.00082	-0.933762	-0.862145	-0.733806	-0.548701	-0.266269	0.455384	1.4392	1.73619	1.49458	0.990342	0.459125
134	day 1&2	normal	5.99	1.2	24.2458	74.5542	51.4167	1.36667	9.82667	-0.581349	-0.808804	-0.959662	-1.00619	-0.935719	-0.862462	-0.728557	-0.523115	-0.242926	0.451434	1.36642	1.66459	1.49755	1.07382	0.594969
135	day 1&2	normal	6.08	1.52	23.2477	75.2323	54.36	2.12667	7.91667	-0.609598	-0.812798	-0.954523	-0.99536	-0.918045	-0.841185	-0.713228	-0.529519	-0.254148	0.463771	1.40707	1.69812	1.49686	1.02803	0.534552
136	day 1&2	normal	6.05	3.519	23.225	73.256	56.6933	2.15	10.5833	-0.650615	-0.818597	-0.949116	-0.98877	-0.909598	-0.837788	-0.711986	-0.527231	-0.242812	0.463544	1.40797	1.69388	1.49108	1.03161	0.548433
137	day 1&2	normal	5.96	1.83	23.3412	74.8288	55.16	1.30333	12.93	-0.655548	-0.819826	-0.948833	-0.986664	-0.910174	-0.836254	-0.711046	-0.529585	-0.252955	0.454701	1.38952	1.68523	1.49461	1.04989	0.576938
138	day 1&2	normal	5.95	2.74	22.9122	74.3478	57.19	2.29667	8.36333	-0.602994	-0.791965	-0.936551	-0.986102	-0.915803	-0.851722	-0.728923	-0.547693	-0.267409	0.456024	1.41392	1.70686	1.4974	1.02341	0.531554
139	day 1&2	normal	5.98	3.23	23.0981	73.6719	52.7767	4.75667	9.53667	-0.569132	-0.779706	-0.93691	-0.987368	-0.92205	-0.858183	-0.736495	-0.551894	-0.270427	0.453346	1.42387	1.717	1.49767	1.01397	0.506305
140	day 1&2	normal	6.05	3.76	22.3042	73.9358	58.0933	3.88667	12.46	-0.675074	-0.82389	-0.949446	-0.981433	-0.898354	-0.823819	-0.700959	-0.530479	-0.247205	0.477576	1.42737	1.70844	1.48385	1.01106	0.52236
141	day 1&2	normal	6.16	1.53	21.2686	77.2014	58.1067	2.37667	13.0733	-0.620485	-0.795612	-0.936817	-0.979765	-0.905145	-0.836981	-0.717815	-0.550719	-0.275295	0.462682	1.43521	1.71967	1.49756	1.00277	0.500755
142	day 1&2	normal	6.04	1.3	24.4984	74.2016	55.46	1.69667	8.97	-0.566685	-0.792753	-0.9492	-1.00178	-0.933498	-0.86361	-0.733699	-0.538593	-0.259089	0.447327	1.38449	1.68415	1.49751	1.05374	0.571699
143	day 1&2	normal	5.93	1.8	24.5302	73.6698	55.4033	1.18333	13.0633	-0.659324	-0.821147	-0.950908	-0.987813	-0.910584	-0.836425	-0.710569	-0.527336	-0.257759	0.444171	1.37054	1.67597	1.49613	1.06854	0.606525
144	day 1&2	normal	6.24	2.21	23.9084	73.8816	49.38	3.17333	6.95333	-0.604653	-0.802175	-0.949178	-0.990563	-0.917481	-0.849198	-0.721116	-0.535439	-0.258607	0.446614	1.39957	1.6998	1.49926	1.04018	0.542986
145	day 1&2	normal	5.97	1.74	24.112	74.148	52.3867	2.12667	8.13667	-0.605045	-0.809147	-0.955629	-1.00111	-0.926136	-0.854203	-0.721508	-0.525724	-0.247219	0.451222	1.37909	1.67496	1.49586	1.06441	0.580181
146	day 1&2	normal	6.09	2.84	22.1281	75.0319	57.3833	2.35667	12.2433	-0.617573	-0.807364	-0.951777	-0.99082	-0.910873	-0.838571	-0.713746	-0.539468	-0.255962	0.46912	1.42711	1.70467	1.48944	1.01257	0.523246
147	day 1&2	normal	6.01	2.4	21.262	76.338	57.8767	3.16667	12.1667	-0.633824	-0.808917	-0.949341	-0.985382	-0.904534	-0.831419	-0.707931	-0.539307	-0.258878	0.478547	1.43681	1.71487	1.48761	1.00423	0.497471
148	day 1&2	normal	6.04	3.17	23.7091	73.1209	55.02	4.23	11.7467	-0.485027	-0.758806	-0.943762	-1.00643	-0.946103	-0.881167	-0.74963	-0.547914	-0.259488	0.459378	1.43347	1.72073	1.49487	1.00185	0.468017
149	day 1&2	normal	5.93	2.22	24.3792	73.4008	50.6133	3.92333	7.87333	-0.534037	-0.780711	-0.94629	-1.00118	-0.932509	-0.86514	-0.733498	-0.540551	-0.266718	0.448902	1.41588	1.7094	1.50886	1.0151	0.502489
150	day 1&2	normal	6.22	3.44	21.6804	74.8796	58.5933	2.90667	13.3667	-0.657232	-0.820943	-0.952123	-0.984335	-0.899805	-0.826244	-0.703095	-0.532755	-0.243896	0.486351	1.44175	1.71212	1.47924	1.00286	0.4981
151	day 1&2	normal	6.05	3.71	22.2202	74.0698	51.1533	3.48	7.06333	-0.580501	-0.806203	-0.96243	-1.00694	-0.928117	-0.851382	-0.717988	-0.521215	-0.244704	0.465312	1.41062	1.69554	1.49211	1.02431	0.531595
152	day 1&2	normal	6.03	1.99	23.2526	74.7574	55.36	1.86667	10.8067	-0.616671	-0.812511	-0.957312	-0.998219	-0.921645	-0.8493	-0.719399	-0.525525	-0.242341	0.460174	1.39344	1.68228	1.48787	1.04967	0.569489
153	day 1&2	normal	5.94	2.29	23.6919	74.0181	57.8633	1.67	11.8233	-0.58658	-0.800326	-0.951574	-1.00111	-0.927449	-0.85567	-0.728682	-0.53703	-0.253472	0.460092	1.39519	1.68604	1.48668	1.04993	0.563975
154	day 1&2	normal		2.8	21.6415	75.5585	55.11	3.28333	14.3667	-0.661116	-0.818154	-0.945688	-0.979538	-0.897738	-0.825336	-0.707568	-0.53902	-0.254277	0.478988	1.43882	1.71243	1.48276	1.00038	0.515061
155	day 3	normal	6.38	1.83	22.6375	75.5325	57.1533	3.35333	6.66	-0.630424	-0.821773	-0.960243	-0.998019	-0.915326	-0.840503	-0.712771	-0.523313	-0.237654	0.476486	1.41096	1.68962	1.47954	1.02737	0.55605
156	day 3	normal	6.32	0.47	23.0011	76.5289	57.76	1.98	5.06333	-0.645704	-0.823031	-0.952796	-0.991789	-0.9093	-0.83524	-0.712138	-0.526322	-0.247999	0.469448	1.41378	1.69192	1.482	1.02405	0.563122
157	day 3	normal	6.22	1.18	23.348	75.472	56.7233	2.55667	6.63667	-0.565099	-0.794159	-0.952695	-1.00143	-0.928248	-0.859209	-0.731986	-0.534335	-0.252786	0.470177	1.42395	1.702	1.48313	1.01753	0.523173
158	day 3	normal	6.53	1.45	22.0287	76.5213	54.13	3.10667	6.27667	-0.548258	-0.789101	-0.947675	-0.998315	-0.92496	-0.859238	-0.737334	-0.545377	-0.256424	0.471468	1.43844	1.71867	1.47992	0.997567	0.500614
159	day 3	normal	6.44	0.365	24.135	75.5	50.2967	1.68667	4.65	-0.577675	-0.811275	-0.958319	-1.00438	-0.931972	-0.859256	-0.729254	-0.521171	-0.240437	0.449281	1.38527	1.68167	1.49397	1.05034	0.57321
160	day 3	normal	6.34	1.18	23.3013	75.5187	52.4433	2.01667	3.34	-0.612598	-0.816247	-0.961772	-0.998256	-0.921441	-0.849053	-0.716248	-0.523582	-0.244143	0.458557	1.39213	1.6809	1.4903	1.04601	0.575437
161	day 3	normal	6.22	1.57	23.7469	74.6831	51.93	2.43667	3.53333	-0.641727	-0.83342	-0.965849	-0.999519	-0.920819	-0.841846	-0.706102	-0.508684	-0.229926	0.46303	1.3829	1.67287	1.48911	1.05154	0.588442
162	day 3	normal	6.39	1.14	23.9913	74.8687	52.0767	2.76333	4.61333	-0.581266	-0.806848	-0.959794	-1.00179	-0.928642	-0.857168	-0.726028	-0.528925	-0.247257	0.458917	1.39418	1.68172	1.48983	1.04933	0.563734
163	day 3	normal	6.27	0.505	23.5652	75.9298	50.2233	3.33333	3.72333	-0.587202	-0.798488	-0.948434	-0.9942	-0.922589	-0.855017	-0.729915	-0.540685	-0.257753	0.457546	1.40543	1.69534	1.49154	1.03418	0.550237
164	day 3	normal	6.32	1.29	23.1902	75.5198	50.2133	3.34	6.53667	-0.620092	-0.823127	-0.961333	-0.997708	-0.91958	-0.842032	-0.711849	-0.521546	-0.239238	0.462524	1.39973	1.68979	1.48487	1.03947	0.560125
165	day 3	normal	6.2	1.2	24.3641	74.4359	51.88	1.79	6.38333	-0.596478	-0.811103	-0.956727	-1.00254	-0.930822	-0.855494	-0.724329	-0.522494	-0.242498	0.452594	1.38178	1.67709	1.4909	1.06134	0.578781
166	day 3	normal	6.15	1.4	24.0435	74.5565	52.0267	2.42667	4.96333	-0.61063	-0.813587	-0.954065	-0.996515	-0.923919	-0.850365	-0.720166	-0.523876	-0.248965	0.446405	1.38048	1.68387	1.49695	1.05501	0.579374
167	day 3	normal	6.35	1.38	23.7542	74.8658	50.4467	1.95333	4.02333	-0.603431	-0.820898	-0.961815	-1.00435	-0.927323	-0.850454	-0.718427	-0.519215	-0.23978	0.453596	1.38099	1.67089	1.49629	1.05285	0.591076
168	day 3	normal	6.18	1.85	23.5999	74.5501	49.4467	2.64333	6.53667	-0.632996	-0.831839	-0.965275	-1.00319	-0.922712	-0.842264	-0.708738	-0.509024	-0.231741	0.453414	1.37688	1.67153	1.49049	1.05786	0.597608
169	day 3	normal	6.2	2.07	22.6854	75.2446	53.66	1.57	5.04	-0.610124	-0.819645	-0.960196	-1.00246	-0.926887	-0.852934	-0.720891	-0.517049	-0.235288	0.455384	1.38171	1.67087	1.49327	1.05663	0.5876
170	day 3	Wooden B type 1	6.38	1.81	19.715	78.475	62.1767	1.57333	8.31	-0.674088	-0.825268	-0.949183	-0.981155	-0.897387	-0.824178	-0.702601	-0.530678	-0.24164	0.492106	1.44709	1.71461	1.47102	0.991062	0.510289
171	day 3	Wooden B type 1	6.11	2.7	19.7576	77.5424	59.8267	4.72667	8.37	-0.616814	-0.802489	-0.944446	-0.984247	-0.902216	-0.830361	-0.714951	-0.547822	-0.259398	0.485069	1.46485	1.73476	1.47297	0.975936	0.469159
172	day 3	Wooden B type 1	6.51	2.84	17.3593	79.8007	60.9033	2.80333	7.48333	-0.68402	-0.83416	-0.956329	-0.984484	-0.893309	-0.816522	-0.696544	-0.527162	-0.238159	0.495438	1.44582	1.70618	1.46928	0.998042	0.51592
173	day 3	Wooden B type 1	6.21	2.14	21.0578	76.8022	60.3467	2.16333	7.4	-0.669001	-0.825445	-0.948912	-0.982985	-0.900602	-0.824985	-0.705791	-0.529481	-0.244526	0.48149	1.4388	1.70608	1.47655	1.00192	0.526888
174	day 3	Wooden B type 1	6.34	1.52	18.0169	80.4631	59.48	2.08667	7.93333	-0.680032	-0.831177	-0.955852	-0.985498	-0.894663	-0.820637	-0.699239	-0.529666	-0.23976	0.495256	1.43732	1.69952	1.47348	1.00876	0.522187
175	day 3	Wooden B type 1	6.6	0.78	18.9062	80.3138	61.8633	2.01333	8.36	-0.591354	-0.790537	-0.935423	-0.983395	-0.905117	-0.84142	-0.732352	-0.557788	-0.26613	0.488758	1.47007	1.73259	1.47409	0.972827	0.46518
176	day 3	Wooden B type 1	6.42	1.75	17.95	80.3	62.7033	3.71667	8.5	-0.664517	-0.8108	-0.936499	-0.972502	-0.88493	-0.818338	-0.708316	-0.550031	-0.265087	0.494703	1.47827	1.74159	1.46063	0.966333	0.469489
177	day 3	Wooden B type 1	6.41	1.5	18.6951	79.8049	59.43	1.62667	7.20667	-0.657893	-0.819437	-0.945772	-0.98045	-0.893242	-0.821278	-0.707416	-0.537565	-0.252981	0.489337	1.45959	1.72839	1.47149	0.97362	0.493613
178	day 3	Wooden B type 1	6.22	1.89	19.3155	78.7945	59.45	2.10333	11.9133	-0.634547	-0.801967	-0.934569	-0.974283	-0.892185	-0.825305	-0.718818	-0.554419	-0.270145	0.477592	1.47656	1.73576	1.47362	0.970134	0.472569
179	day 3	Wooden B type 1	6.24	2.165	20.3953	77.4397	56.6467	1.6	8.13667	-0.657761	-0.825066	-0.955823	-0.989395	-0.9037	-0.830186	-0.704836	-0.526122	-0.239054	0.489063	1.43788	1.70606	1.46783	1.0037	0.527412
180	day 3	Wooden B type 1	6.1	1.39	20.1006	78.5094	58.1233	1.05667	10.1267	-0.661457	-0.808522	-0.938159	-0.974333	-0.892061	-0.826038	-0.713533	-0.54996	-0.262817	0.492885	1.46074	1.71822	1.4732	0.989075	0.492759
181	day 3	Wooden B type 1	6.5	1.71	17.6173	80.6727	58.75	2.71	9.97	-0.670682	-0.81404	-0.935339	-0.96862	-0.885475	-0.817878	-0.70796	-0.550689	-0.262254	0.494939	1.47635	1.73713	1.46425	0.969795	0.470465
182	day 3	Wooden B type 1	6.03	1.61	20.2187	78.1713	62.3567	2.34	7.38	-0.696872	-0.838612	-0.955944	-0.981157	-0.892269	-0.813967	-0.692018	-0.521805	-0.234815	0.499983	1.45563	1.70994	1.46493	0.983213	0.513759
183	day 3	Wooden B type 1	6.29	2.11	17.6477	80.2423	61.29	2.09	10.7733	-0.66653	-0.823747	-0.951823	-0.97732	-0.888022	-0.814987	-0.701557	-0.540565	-0.247152	0.512368	1.48009	1.72796	1.45897	0.965355	0.466966
184	day 3	Wooden B type 1	6.36	2.02	17.4043	80.5757	62.1733	2.50333	10.78	-0.688384	-0.81943	-0.946613	-0.972688	-0.877144	-0.810519	-0.694472	-0.542245	-0.250413	0.511746	1.49301	1.73955	1.45699	0.951698	0.448911
185	day 3	Wooden B type 2	6.41	3.645	16.1345	80.2205	62.8233	3.84333	10.0567	-0.692437	-0.816589	-0.939283	-0.964963	-0.875029	-0.805935	-0.697641	-0.551484	-0.259397	0.515343	1.49472	1.74544	1.46037	0.944583	0.442307
186	day 3	Wooden B type 2	6.46	2.23	15.809	81.961	60.5633	2.55	10.31	-0.696674	-0.825833	-0.940314	-0.966002	-0.875855	-0.807198	-0.694206	-0.547173	-0.260813	0.500651	1.47865	1.73624	1.4673	0.958924	0.472294
187	day 3	Wooden B type 2	6.47	2.33	18.6323	79.0377	58.9767	4.06	13.0167	-0.708196	-0.826443	-0.941559	-0.964852	-0.877519	-0.809256	-0.696933	-0.541436	-0.250844	0.500047	1.47478	1.73687	1.45792	0.96485	0.482573
188	day 3	Wooden B type 2	6.29	2.04	18.8596	79.1004	60.45	5.76667	14.2467	-0.692015	-0.826208	-0.94857	-0.976329	-0.887487	-0.818844	-0.703342	-0.53654	-0.237719	0.514978	1.468	1.71083	1.46271	0.980399	0.490137
189	day 3	Wooden B type 2	6.48	1.68	16.8685	81.4515	61.03	4.61333	10.2967	-0.67901	-0.818447	-0.942988	-0.972771	-0.885244	-0.814837	-0.701616	-0.544644	-0.255491	0.499729	1.47344	1.72952	1.46762	0.969537	0.47521
190	day 3	Wooden B type 2	6.38	1.21	18.9502	79.8398	55.8733	12.62	11.91	-0.614213	-0.794968	-0.942688	-0.978054	-0.888685	-0.820565	-0.704992	-0.550473	-0.25818	0.524713	1.53312	1.7627	1.45949	0.90336	0.369433
191	day 3	Wooden B type 2	6.33	0.84	18.5357	80.6243	59.4833	7.02	12.03	-0.609077	-0.786945	-0.940642	-0.977342	-0.891599	-0.82485	-0.715851	-0.564973	-0.271057	0.515857	1.50314	1.75566	1.46238	0.934251	0.411053
192	day 3	Wooden B type 2	6.17	2.23	19.7664	78.0036	63.51	3.17	9.69333	-0.68255	-0.826984	-0.949228	-0.977498	-0.888526	-0.817695	-0.700623	-0.534079	-0.244195	0.504571	1.46396	1.71708	1.46878	0.978726	0.488263
193	day 3	Wooden B type 2	6.3	1.73	17.3844	80.8856	62.3633	2.38	10.37	-0.679849	-0.819798	-0.941377	-0.970755	-0.883988	-0.815114	-0.703864	-0.548609	-0.256452	0.504939	1.47237	1.72515	1.4698	0.970793	0.476757
194	day 3	Wooden B type 2	6.24	2.53	21.0649	76.4051	60.48	2.32333	9.33667	-0.672777	-0.825087	-0.956543	-0.986547	-0.897105	-0.827174	-0.699847	-0.524446	-0.234874	0.501327	1.45091	1.71327	1.46312	0.990812	0.504963
195	day 3	Wooden B type 2	6.28	1.64	19.0186	79.3414	57.4533	6.22	9.67	-0.670757	-0.821734	-0.949293	-0.979061	-0.890229	-0.81894	-0.703498	-0.538352	-0.246523	0.503708	1.46985	1.71973	1.46422	0.978999	0.481875
196	day 3	Wooden B type 2	6.28	2.15	18.6016	79.2485	58.2567	2.18667	8.45667	-0.669064	-0.82582	-0.953988	-0.983423	-0.896708	-0.821058	-0.698666	-0.531836	-0.248851	0.484609	1.43716	1.70773	1.47872	1.00716	0.514038
197	day 3	Wooden B type 2	6.42	2.18	19.329	78.491	57.05	2.64333	7.40667	-0.638448	-0.809803	-0.942279	-0.979513	-0.900068	-0.831219	-0.715137	-0.545909	-0.262636	0.474068	1.44379	1.71005	1.48832	1.00226	0.506523
Data for testing recorded under industrial conditions															Wavelength (nm)
										760	781	802	823	844	864	885	9905	926	947	968	989	1010	1031	1052
1	Industrial sampling	Wooden B type 1								-0.618425	-0.80396	-0.94673	-0.979167	-0.90268	-0.839495	-0.72203	-0.550768	-0.256407	0.506799	1.47438	1.71866	1.46383	0.97186	0.484128
2	Industrial sampling	Wooden B type 1								-0.551334	-0.772764	-0.94083	-0.981444	-0.902919	-0.841255	-0.733965	-0.577396	-0.279394	0.502628	1.51425	1.74623	1.45376	0.945063	0.419369
3	Industrial sampling	Wooden B type 1								-0.524861	-0.764639	-0.939992	-0.983694	-0.908883	-0.850576	-0.739484	-0.577217	-0.281344	0.497701	1.50941	1.75496	1.45756	0.937078	0.413976
4	Industrial sampling	Wooden B type 1								-0.568372	-0.776657	-0.936572	-0.97661	-0.901755	-0.842718	-0.738093	-0.580277	-0.278268	0.499081	1.50143	1.73587	1.46079	0.953091	0.449068
5	Industrial sampling	Wooden B type 1								-0.520628	-0.764167	-0.939997	-0.988143	-0.916843	-0.858934	-0.749212	-0.573157	-0.272512	0.499769	1.48615	1.74308	1.46495	0.953791	0.435847
6	Industrial sampling	Wooden B type 1								-0.500959	-0.755659	-0.945204	-0.99028	-0.922924	-0.864086	-0.748246	-0.574909	-0.270579	0.502786	1.50295	1.74109	1.46092	0.940279	0.424827
7	Industrial sampling	Wooden B type 1								-0.502272	-0.766972	-0.950365	-0.997825	-0.93294	-0.872496	-0.743874	-0.550767	-0.258184	0.49966	1.48093	1.7326	1.4657	0.960236	0.436564
8	Industrial sampling	Wooden B type 1								-0.439372	-0.71885	-0.923667	-0.987173	-0.920665	-0.873025	-0.771029	-0.611701	-0.308044	0.500846	1.51996	1.75289	1.46478	0.926942	0.388104
9	Industrial sampling	Wooden B type 1								-0.575702	-0.781689	-0.93845	-0.979155	-0.907875	-0.852681	-0.735826	-0.563049	-0.267287	0.492855	1.47545	1.73925	1.46386	0.966414	0.463882
10	Industrial sampling	Wooden B type 1								-0.548578	-0.773798	-0.949166	-0.988446	-0.909005	-0.847004	-0.738393	-0.571058	-0.265323	0.497139	1.4859	1.736	1.46692	0.956938	0.447871
11	Industrial sampling	Wooden B type 1								-0.463408	-0.728802	-0.927186	-0.984242	-0.914038	-0.858623	-0.762042	-0.608372	-0.309313	0.494295	1.5225	1.75796	1.46559	0.922675	0.393004
12	Industrial sampling	Wooden B type 1								-0.565469	-0.793189	-0.954724	-0.988681	-0.916742	-0.854811	-0.729352	-0.545476	-0.251162	0.496616	1.47172	1.72364	1.46679	0.970818	0.470022
13	Industrial sampling	Wooden B type 1								-0.512691	-0.759507	-0.942795	-0.992224	-0.925354	-0.872208	-0.753526	-0.576949	-0.268687	0.498751	1.46122	1.7234	1.46735	0.985415	0.4678
14	Industrial sampling	Wooden B type 1								-0.531885	-0.764495	-0.943495	-0.988641	-0.914528	-0.855646	-0.74384	-0.576527	-0.272279	0.499003	1.48728	1.73035	1.47131	0.958717	0.444679
15	Industrial sampling	Wooden B type 1								-0.564572	-0.774769	-0.936259	-0.977266	-0.904163	-0.844885	-0.74	-0.581665	-0.282046	0.490206	1.4818	1.72921	1.47496	0.968831	0.460603
16	Industrial sampling	Wooden B type 1								-0.494829	-0.747155	-0.939116	-0.990857	-0.923114	-0.867904	-0.752706	-0.582303	-0.273699	0.502253	1.49672	1.75255	1.45754	0.936809	0.42581
17	Industrial sampling	Wooden B type 2								-0.577428	-0.776759	-0.933607	-0.976784	-0.897875	-0.838943	-0.737322	-0.582938	-0.27615	0.508666	1.50559	1.74234	1.45827	0.940129	0.442807
18	Industrial sampling	Wooden B type 2								-0.582768	-0.780067	-0.941318	-0.977567	-0.9021	-0.842504	-0.739185	-0.577618	-0.265088	0.51998	1.49841	1.73039	1.45612	0.94809	0.455226
19	Industrial sampling	Wooden B type 2								-0.60344	-0.801955	-0.951904	-0.983596	-0.903154	-0.841726	-0.721509	-0.552383	-0.257201	0.500049	1.47034	1.71589	1.46712	0.980293	0.483174
20	Industrial sampling	Wooden B type 2								-0.582398	-0.779012	-0.938233	-0.978499	-0.898758	-0.842343	-0.736627	-0.579759	-0.272648	0.512526	1.49582	1.73389	1.45379	0.959644	0.452599
21	Industrial sampling	Wooden B type 2								-0.572155	-0.766188	-0.928026	-0.970079	-0.893439	-0.840157	-0.742008	-0.594113	-0.281939	0.512899	1.51931	1.75016	1.45451	0.933717	0.417502
22	Industrial sampling	Wooden B type 2								-0.556095	-0.783512	-0.952281	-0.988491	-0.912481	-0.849121	-0.732002	-0.56406	-0.26133	0.510358	1.48204	1.73196	1.45898	0.962202	0.453838
23	Industrial sampling	Wooden B type 2								-0.460298	-0.720562	-0.922294	-0.980789	-0.909603	-0.8651	-0.769694	-0.61885	-0.315639	0.492648	1.51427	1.75885	1.46593	0.931433	0.399704
24	Industrial sampling	Wooden B type 2								-0.556483	-0.765935	-0.938868	-0.980556	-0.902812	-0.849996	-0.745261	-0.587967	-0.275426	0.513974	1.49768	1.73157	1.4593	0.955308	0.445469
25	Industrial sampling	normal								-0.604096	-0.813231	-0.956309	-1.00333	-0.931129	-0.85742	-0.721628	-0.523131	-0.237326	0.468558	1.37787	1.66961	1.49788	1.05749	0.576193
26	Industrial sampling	normal								-0.573	-0.792425	-0.944249	-0.998776	-0.925655	-0.856344	-0.731007	-0.542141	-0.267952	0.452718	1.39664	1.69965	1.49708	1.03958	0.545883
27	Industrial sampling	normal								-0.649719	-0.844977	-0.973141	-1.00621	-0.926766	-0.844268	-0.701647	-0.501649	-0.212091	0.486808	1.37261	1.64484	1.49049	1.06562	0.600098
28	Industrial sampling	normal								-0.58769	-0.809804	-0.957429	-1.00746	-0.923358	-0.844824	-0.719079	-0.53143	-0.252873	0.464982	1.40618	1.68257	1.49729	1.03453	0.548398
29	Industrial sampling	normal								-0.557781	-0.786732	-0.948813	-1.00138	-0.925543	-0.854485	-0.732888	-0.549268	-0.27137	0.457447	1.4102	1.69779	1.49554	1.03109	0.536188
30	Industrial sampling	normal								-0.597654	-0.812336	-0.954596	-1.00019	-0.930946	-0.859107	-0.725891	-0.524592	-0.238327	0.467448	1.38365	1.67267	1.49912	1.05125	0.569489
31	Industrial sampling	normal								-0.589458	-0.799508	-0.945608	-0.99094	-0.920565	-0.846551	-0.723592	-0.539556	-0.268403	0.444805	1.41008	1.7104	1.4916	1.03023	0.53705
32	Industrial sampling	normal								-0.599458	-0.801552	-0.942701	-0.99358	-0.919751	-0.848106	-0.72716	-0.545016	-0.261828	0.45958	1.40216	1.69964	1.48851	1.03764	0.551616
33	Industrial sampling	normal								-0.647469	-0.835752	-0.962858	-1.00085	-0.921918	-0.842421	-0.705495	-0.509843	-0.233453	0.461783	1.36403	1.66297	1.49024	1.07363	0.607406
34	Industrial sampling	normal								-0.564011	-0.780773	-0.934955	-0.987327	-0.91805	-0.849735	-0.733465	-0.558422	-0.287951	0.438415	1.41687	1.72594	1.49793	1.0172	0.518346
35	Industrial sampling	normal								-0.635645	-0.81424	-0.944861	-0.988136	-0.908886	-0.83543	-0.710506	-0.533046	-0.269202	0.437009	1.3992	1.69912	1.49409	1.04336	0.567169
36	Industrial sampling	normal								-0.61215	-0.813768	-0.953602	-1.00048	-0.926957	-0.852876	-0.718815	-0.524993	-0.244637	0.460048	1.38335	1.67502	1.49042	1.06229	0.577146
37	Industrial sampling	normal								-0.606243	-0.815609	-0.956849	-1.00216	-0.923757	-0.846252	-0.717283	-0.527497	-0.245475	0.459394	1.38988	1.68143	1.49601	1.04559	0.568813
38	Industrial sampling	normal								-0.590162	-0.79725	-0.942418	-0.985919	-0.913785	-0.842123	-0.724698	-0.550876	-0.283145	0.438379	1.41201	1.70899	1.49569	1.031	0.544307
39	Industrial sampling	normal								-0.629683	-0.828561	-0.964332	-1.00528	-0.925363	-0.845393	-0.707934	-0.510208	-0.235834	0.461853	1.37257	1.66851	1.48848	1.06709	0.594086
40	Industrial sampling	normal								-0.66901	-0.833755	-0.960098	-0.99486	-0.915061	-0.83541	-0.706909	-0.51848	-0.236732	0.465188	1.36758	1.6579	1.48982	1.07217	0.617663
41	Industrial sampling	normal								-0.61901	-0.817236	-0.953195	-0.993056	-0.913233	-0.836166	-0.711362	-0.528244	-0.265114	0.440529	1.39857	1.69128	1.49793	1.04712	0.561186
42	Industrial sampling	normal								-0.590119	-0.793552	-0.937203	-0.988149	-0.917146	-0.84532	-0.726499	-0.551086	-0.279575	0.436764	1.40914	1.70921	1.49313	1.04094	0.539461
43	Industrial sampling	normal								-0.642688	-0.826873	-0.958904	-0.998822	-0.918185	-0.841176	-0.711151	-0.522009	-0.236314	0.468299	1.38135	1.67101	1.48455	1.06525	0.585649
44	Industrial sampling	normal								-0.586005	-0.775903	-0.920621	-0.976782	-0.911334	-0.848704	-0.737665	-0.573359	-0.301737	0.437939	1.42325	1.71678	1.49738	1.02282	0.533941
45	Industrial sampling	normal								-0.649991	-0.826572	-0.95583	-0.990828	-0.915271	-0.842383	-0.715204	-0.526769	-0.242004	0.462287	1.37341	1.66145	1.49762	1.06549	0.604598
46	Industrial sampling	normal								-0.585651	-0.801075	-0.952564	-1.00333	-0.922395	-0.845329	-0.718851	-0.539044	-0.266828	0.450277	1.40356	1.69134	1.49586	1.03773	0.556288
47	Industrial sampling	normal								-0.501772	-0.780278	-0.962395	-1.01567	-0.936938	-0.863721	-0.732004	-0.543545	-0.260465	0.460683	1.42601	1.70949	1.49107	1.00763	0.501903
48	Industrial sampling	normal								-0.640755	-0.819302	-0.946932	-0.983086	-0.902952	-0.831777	-0.71	-0.535667	-0.272174	0.439068	1.40081	1.70031	1.49097	1.04575	0.565737
49	Industrial sampling	normal								-0.579514	-0.804262	-0.959049	-1.01063	-0.940464	-0.864245	-0.728002	-0.520837	-0.235227	0.472362	1.38567	1.67014	1.48921	1.05511	0.569745
50	Industrial sampling	normal								-0.597417	-0.811579	-0.96023	-1.00394	-0.926046	-0.847991	-0.7139	-0.522964	-0.254125	0.451719	1.38556	1.68667	1.49699	1.04602	0.571234
51	Industrial sampling	normal								-0.597748	-0.813556	-0.963547	-1.00708	-0.928077	-0.852002	-0.718831	-0.522702	-0.235316	0.466467	1.38792	1.6801	1.4923	1.04337	0.568699
52	Industrial sampling	normal								-0.58633	-0.806136	-0.955376	-1.00263	-0.926379	-0.851214	-0.718694	-0.523222	-0.260224	0.451181	1.3991	1.68916	1.49738	1.04338	0.550003
53	Industrial sampling	normal								-0.564687	-0.794465	-0.946521	-0.996089	-0.924976	-0.855244	-0.729945	-0.542305	-0.26446	0.454381	1.41935	1.70402	1.49817	1.01501	0.527769
54	Industrial sampling	normal								-0.623079	-0.821375	-0.971583	-1.00333	-0.922306	-0.849348	-0.713676	-0.521163	-0.230003	0.47741	1.38435	1.66665	1.48195	1.05567	0.589826
55	Industrial sampling	normal								-0.549992	-0.783919	-0.94202	-0.998219	-0.927119	-0.86269	-0.738652	-0.55244	-0.26933	0.455362	1.40591	1.70526	1.4952	1.02993	0.532714
56	Industrial sampling	normal								-0.588888	-0.804868	-0.955086	-0.997069	-0.921782	-0.852241	-0.723786	-0.536014	-0.257309	0.459073	1.40277	1.68751	1.4949	1.03751	0.555289
57	Industrial sampling	normal								-0.600195	-0.831141	-0.98054	-1.01841	-0.934571	-0.85087	-0.705129	-0.49836	-0.216819	0.477698	1.3842	1.67028	1.48284	1.04891	0.572104
58	Industrial sampling	normal								-0.496099	-0.763854	-0.950616	-1.01473	-0.940643	-0.871569	-0.740913	-0.550384	-0.264471	0.471312	1.43484	1.71022	1.49309	1.00159	0.48223
59	Industrial sampling	normal								-0.60761	-0.811801	-0.963514	-1.00602	-0.927036	-0.847104	-0.71448	-0.528478	-0.238764	0.472292	1.3952	1.6779	1.48734	1.04167	0.570406
60	Industrial sampling	normal								-0.58509	-0.790453	-0.943016	-0.993596	-0.921961	-0.844925	-0.724536	-0.547066	-0.283107	0.435671	1.39975	1.69597	1.50539	1.04473	0.552238
61	Industrial sampling	normal								-0.620286	-0.80406	-0.938471	-0.982834	-0.907062	-0.834273	-0.719068	-0.547421	-0.279647	0.447127	1.41498	1.70989	1.49576	1.02765	0.537704
62	Industrial sampling	normal								-0.624901	-0.80417	-0.953888	-0.988873	-0.916527	-0.848814	-0.720419	-0.537959	-0.248234	0.472637	1.40959	1.69086	1.48429	1.03166	0.55476
63	Industrial sampling	normal								-0.622179	-0.800872	-0.949713	-0.985147	-0.914652	-0.848107	-0.724022	-0.542838	-0.2606	0.466328	1.40672	1.69156	1.48959	1.03092	0.563008
64	Industrial sampling	normal								-0.636834	-0.820852	-0.966018	-0.994128	-0.916931	-0.842452	-0.711607	-0.524419	-0.235738	0.475568	1.39866	1.67516	1.48906	1.03863	0.571901
65	Industrial sampling	normal								-0.662861	-0.840999	-0.963832	-0.994573	-0.916229	-0.838711	-0.703393	-0.504367	-0.227111	0.470108	1.3888	1.6712	1.48377	1.04871	0.589478
66	Industrial sampling	normal								-0.618394	-0.824528	-0.969603	-1.00597	-0.926694	-0.850185	-0.719623	-0.517763	-0.214669	0.492035	1.39538	1.66883	1.48158	1.03652	0.573081
67	Industrial sampling	normal								-0.640774	-0.826225	-0.96125	-0.998301	-0.918192	-0.843335	-0.713762	-0.515832	-0.236672	0.473942	1.38985	1.67161	1.4838	1.05339	0.581754
68	Industrial sampling	normal								-0.636924	-0.814295	-0.954648	-0.987678	-0.917592	-0.847241	-0.72005	-0.532493	-0.246941	0.46425	1.39181	1.67011	1.49073	1.0561	0.58487
69	Industrial sampling	normal								-0.66092	-0.842225	-0.973054	-0.993223	-0.915186	-0.837505	-0.699076	-0.506832	-0.22669	0.463028	1.37472	1.66659	1.48975	1.05899	0.601627
70	Industrial sampling	normal								-0.6359	-0.820998	-0.967013	-0.992706	-0.919468	-0.84517	-0.713368	-0.525081	-0.239063	0.468635	1.38045	1.66912	1.48701	1.06128	0.592273
71	Industrial sampling	normal								-0.667197	-0.841528	-0.96731	-0.988331	-0.912681	-0.837783	-0.700927	-0.509205	-0.232603	0.458676	1.37391	1.66972	1.48685	1.06456	0.603846
72	Industrial sampling	normal								-0.59232	-0.804495	-0.952004	-0.991826	-0.915899	-0.839914	-0.717786	-0.543685	-0.267336	0.449283	1.40988	1.70991	1.49369	1.0263	0.536208
73	Industrial sampling	normal								-0.610643	-0.807097	-0.952426	-0.994883	-0.920131	-0.848051	-0.726029	-0.540448	-0.248511	0.471981	1.4003	1.68863	1.48255	1.03833	0.566419
74	Industrial sampling	normal								-0.620351	-0.812404	-0.961822	-0.996889	-0.924715	-0.852904	-0.717811	-0.52718	-0.234558	0.473529	1.39682	1.67777	1.48203	1.04283	0.575648
75	Industrial sampling	normal								-0.633003	-0.81589	-0.961026	-0.992698	-0.915368	-0.843109	-0.714711	-0.533288	-0.236519	0.482244	1.40574	1.68837	1.47951	1.03245	0.5573
76	Industrial sampling	normal								-0.615013	-0.808186	-0.944022	-0.983885	-0.905468	-0.838271	-0.730207	-0.556114	-0.256483	0.468213	1.41853	1.70361	1.48653	1.02232	0.538445
77	Industrial sampling	normal								-0.648746	-0.821569	-0.958895	-0.989959	-0.913084	-0.84364	-0.709924	-0.527221	-0.234963	0.479132	1.4031	1.68729	1.47897	1.03457	0.564939
78	Industrial sampling	normal								-0.572278	-0.79303	-0.944038	-0.996501	-0.923141	-0.851536	-0.727174	-0.547743	-0.270856	0.453724	1.41435	1.70708	1.48703	1.03211	0.532005
79	Industrial sampling	normal								-0.554688	-0.773891	-0.932968	-0.995233	-0.921722	-0.853801	-0.735516	-0.566464	-0.282868	0.453093	1.43201	1.71166	1.49678	1.01212	0.511494
